# Supplementary material for: Neutrophil and Eosinophil Extracellular Traps in Hodgkin Lymphoma
Source: Hemasphere. 2021 Sep 1;5(9):e633. doi: 10.1097/HS9.0000000000000633 (PMC8410234; doi:10.1097/HS9.0000000000000633)
Supplement: Supplementary file 2 [file hs9-5-e633-s002.xls]

## Sheet: Sheet1
TABLE 1S
Case	Age	Sex	Biopsy Site	MPO	EPX	NETs	PAR-2*	p-ERK*	Trichrome	Necrosis	TF (CD142)	Grade	CD30	CD15	PAX5	MUM-1	CD20	CD45	Others	EBER	HRS distribution	Presentation and prior medical history	TCR	Ig
NS cHL
1	23	M	Lymph node, left supraclavicular	2+/4+	1+/4+	Negative	4+/4+	4+/4+ (v)	1+/4+	microabscess	1+/4+	Grade 1	Pos	Neg	Neg	Pos	Neg	Neg	N/A	N/A	Clusters	No B-symptoms. Supraclavicular lymphadenopathy	Neg	Neg
2	66	M	Lymph node, subcarinal	3+/4+	1+/4+	2+/4+	4+/4+	4+/4+(s)	3+/4+	absent	1+/4+	Grade 1	Pos	NC	Pos (w)	Pos	Neg	N/A	N/A	N/A	Scattered	Worsening dyspenia and enlargment of subcarinal and gastrohepatic lymph node	Neg	N/A
3	31	M	Lymph node, supraclavicular unspecified laterality	2+/4+	2+/4+	Negative	4+/4+	4+/4+ (s)	3+/4+	absent	1+/4+	Grade 1	Pos (f, w)	Pos	Pos (w)	Pos	Pos (f, w)	NC	N/A	Neg	Scattered/Nests	Large mediastinal mass, cervical lymphadenopathy, and superior vena cava obstruction	N/A	N/A
4	26	M	Lymph nodes, supraclavicular	4+/4+	2+/4+	1+/4+	4+/4+ (d)	4+/4+ (s)	3+/4+	absent	2+/4+	Grade 2	Pos	Pos (f)	Pos (w)	Pos	Neg	Neg	CD4	N/A	Scattered	Cough, mediastinal and bilateral hilar lymphadenopathy	Pos	Pos
5	41	M	Lymph node, left neck	4+/4+	2+/4+	1+/4+	4+/4+	4+/4+ (s)	2+/4+	incipient	1+/4+	Grade 2	Pos	Neg	Neg	Pos	Neg	NC	N/A	Neg	Sheets	Chronic cough, night sweats, medismediastinal lymphadenopathy, neck mass	Neg	Pos
6	63	F	Lymph node, celiac	4+/4+	2+/4+	Negative	4+/4+	2+/4+ (v)	3+/4+	present	1+/4+	Grade 2	Pos	Pos (f,w)	Pos (w)	Pos	Pos (f)	Pos (w)	N/A	Rare small cells	Clusters	Pancreastic mass suspicious for peritoneal carcinomatosis	N/A	N/A
7	74	F	Mediastinal mass	4+/4+	1+/4+	2+/4+	4+/4+	4+/4+ (s)	3+/4+	present	3+/4+	Grade 1	Pos (w)	Neg	Pos (w)	Pos	Neg	Neg	N/A	Rare small cells	Scattered (frequent)	Periorbital and facial edema, large medisatinal mass, and SVC syndrome	N/A	N/A
8	38	M	Mediastinal mass	3+/4+	1+/4+	1+/4+	4+/4+	4+/4+ (s)	3+/4+	present	1+/4+	Grade 1	Pos	Pos (f,w)	Pos	Pos (w)	Pos	Neg	CD23	Neg	Scattered	Pruritus, shortness of breath, cough, night sweats. Retroclavicular, mediastinal, hilar node	N/A	N/A
9	36	M	Lymph node, left inguinal	4+/4+	1+/4+	1+/4+	1+/4+% (v)	4+/4+(v)	2+/4+	present	3+/4+	Grade 2	Pos	Neg	Pos (f,w)	N/A	Neg	N/A	CD2, CD3, CD4	Rare small cells	Scattered, anaplastic	Generalizaed lymphadenopathy, and presacral mass	Neg	N/A
10	67	F	Lymph node, inguinal	3+/4+	2+/4+	1+/4+	0/4+	3+/4+ (v)	2+/4+	absent	3+/4+	Grade 1	Pos	Pos (subset)	Pos (w)	Pos	Pos	N/A	CD79a (w)	Neg	Scattered, loose clusters	Isolated inguinal lymphadenopathy	N/A	N/A
11	63	F	Mass, left neck	4+/4+	4+/4+	2+/4+	4+/4+	4+/4+ (s)	4+/4+	present	N/A	Grade 2	Pos	Neg	Neg	N/A	Neg	Pos (p)	N/A	N/A	Scattered, loose clusters	Neck mass	N/A	N/A
12	15	F	Anterior mediastinum	4+/4	2+/4+	2+/4+	N/A	4+/4+ (s)	2+/4+	absent	1+/4+	Grade 1	Pos	Neg	Pos (w)	Pos	Neg	N/A	N/A	Neg	Scattered (frequent)	Breathing difficulties, no fever or sweats or weight loss, with soft tissue mass in the upper mediastinum
MC cHL
13	28	N/A	Lymph node, cervical	0-1+/4+	1+/4+	Negative	4+/4+ (d)	3+/4+(v)	0/4+	absent	Negative	N/G	Pos (w)	Pos (f)	Pos (w)	NC	Neg	N/A	N/A	Positive in large cells	Scattered	Weight loss, cervical lymphadenopathy	N/A	N/A
14	67	F	Lymph node, left neck	0-1+/4+	1+/4+	Negative	4+/4+	3+/4+ (v)	0/4+	absent	Negative	N/G	Pos	Pos (f)	Pos	N/A	Pos (w,f)	Pos (f)	N/A	N/A	Scattered	Diffuse cervical lymphadenopathy	N/A	N/A
15	47	F	Lymph node, right neck	0-1+/4+	1/4+	Negative	4+/4+	1+/4+ (d)	0/4+	absent	Negative	N/G	Pos	Pos	Pos (w)	N/A	Pos (v)	N/A	N/A	Positive in large cells	Scattered	Cervical lymphadenopathy	N/A	N/A
16	41	F	Lymph node, hepatic hilar	0-1+/4+	0/4+	Negative	4+/4+	3+/4+ (d)	0/4+	absent	1+/4+	N/G	Pos	Pos	Pos (w)	N/A	Pos (v)	N/A	N/A	Positive in large cells	Scattered	Waxing and waning lymphadenopathy, and splenic lesions	N/A	N/A
17	49	M	Lymph node, left cervical	0-1+/4+	1/4+	Negative	4+/4+	3+/4+ (v)	0/4+	absent	Negative	N/G	Pos	Neg	Equivocal	Pos (v)	N/A	N/A	N/A	Rare small cells	Scattered	Systemic symptoms and axilary lymphadenopathy	N/A	N/A
LR cHL
18	77	M	Lymph node, right clavicular	0-1+/4+	0-1+/4+	Negative	4+/4+	1+/4+(d)	0/4+	absent	Negative	N/G	Pos	Pos	Pos (w)	Pos	Neg	NC	N/A	Rare small cells	Scattered	Clavicular lymphadenopathy	N/A	N/A
19	51	M	Lymph node, cervical	0-1+/4+	0/4+	Negative	4+/4+	0/4+	0/4+	absent	Negative	N/G	Pos	Neg	Pos (w)	Pos	Neg	NC	N/A	Neg	Scattered	Widespread lymphadenopathy	Neg	Neg
20	63	F	Lymph node, left axillary	0-1+/4+	0/4+	Negative	4+/4+ (d)	3+/4+ (v)	0/4+	absent	Negative	N/G	Pos	Pos (w,f)	Pos (w,f)	Pos	Neg	NC	N/A	Positive in large cells	Scattered	Axillary lymphadenopathy	N/A	N/A
21	42	M	Lymph node, right pelvic	0-1+/4+	0-1+/4+	Negative	4+/4+	0/4+	0/4+	absent	Negative	N/G	Pos	Pos	Pos (w)	N/A	Pos (v)	N/A	N/A	Positive in large cells	Scattered	Lymphadenopathy in the retroperitoneum and pelvis	N/A	N/A
22	58	F	Lymph node, supraclavicular	0-1+/4+	0-1+/4+	Negative	4+/4+	3+/4+% (v)	0/4+	absent	Negative	N/G	Pos	Neg	Pos (w)	N/A	Pos (w)	N/A	N/A	Neg	Scattered	Lymphadenopathy as well as anterior mediastinal lymphadenopathy	N/A	N/A
LD cHL
23	33	F	Lymph node, posterior cervical	2+/4+	2+/4+	Negative	4+/4+	3+/4+% (v)	0+/4+	absent	Negative	N/G	Pos	Pos	Pos (w)	N/A	Neg	N/A	N/A	Neg	Sheets	Rapidly growing posterior cervical adenopathy	N/A	N/A
NLPHL
24	74	F	Lymph node, left axilla	0-1+/4+	0-1+/4+	Negative	N/A	1+/4+ (d/n)	0/4+	absent	Negative	N/G	n/a	n/a	n/a	n/a	n/a	n/a	n/a	Neg	n/a	Left axillary lymphadenopathy	N/A	N/A
25	34	M	Lymph node, left axilla	0-1+/4+	0-1+/4+	Negative	4+/4+	1+/4+ (d/n)	0/4+	absent	N/A	N/G	n/a	n/a	n/a	n/a	n/a	n/a	n/a	Neg	n/a	Inguinal lymphadenopathy, asymptomatic	N/A	N/A
26	19	M	Lymph node, left inguinal	0-1+/4+	0-1+/4+	Negative	4+/4+	1+/4+(d/n)	0/4+	absent	Negative	N/G	n/a	n/a	n/a	n/a	n/a	n/a	n/a	Neg	n/a	Diffuse lymphadenopathy and mild splenomegaly	N/A	N/A
27	24	F	Lymph node, left inguinal	0-1+/4+	0-1+/4+	Negative	4+/4+%	3+/4+ (d)	0/4+	absent	Negative	N/G	n/a	n/a	n/a	n/a	n/a	n/a	n/a	Neg	n/a	Azygoesophageal recess and left inguinal region	N/A	N/A
Reactive conditions
28	13	M	Lymph node, left inguinal	0-1+/4+	0-1+/4+	Negative	0/4+	0/4+	0/4+	absent	Negative	n/a	n/a	n/a	n/a	n/a	n/a	n/a	n/a	Neg	n/a	Inguinal lymphadenopathy	N/A	N/A
29	27	F	Lymph node, left neck	0-1+/4+	0-1+/4+	Negative	0/4+	N/A	0/4+	absent	Negative	n/a	n/a	n/a	n/a	n/a	n/a	n/a	n/a	Neg	n/a	Multiple lymphadenopathy, asymptomatic	N/A	N/A
30	55	F	Lymph node, right groin	0-1+/4+	0-1+/4+	Negative	0/4+	N/A	0/4+	absent	Negative	n/a	n/a	n/a	n/a	n/a	n/a	n/a	n/a	Neg	n/a	Right groin lymphadenopathy, h/o NLPHL	N/A	N/A
31	54	M	Lymph node, right jugular level 3	0-1+/4+	0-1+/4+	Negative	0/4+	0/4+	0/4+	absent	Negative	n/a	n/a	n/a	n/a	n/a	n/a	n/a	n/a	Neg	n/a	Isolated right neck mass	N/A	N/A
32	26	F	Lymph node, level 3	0-1+/4+	0-1+/4+	Negative	0/4+	0/4+	0/4+	absent	Negative	n/a	n/a	n/a	n/a	n/a	n/a	n/a	n/a	Neg	n/a	Reactive hyperplasia in a patient with h/o cHL (mediastinal)	N/A	N/A
MPO, myeloperoxidase; EPX, eosinophil peroxidase; NETs, Neutrophil-extraellular traps; PAR-2, Protease Activated Receptor-2.
All reactive conditions were cases of follicular hyperplasia, except case #29, diagnosed as PTGC.
M, male; F, female. N/A: not available; n/a, not applicable; NC, non-contributory; N/G: not graded. Pos, positive; Neg, negative. V, variable; w, weak; f, focal; p, partial.
TCR, T-cell receptor gene rearrangement; Ig, BCR Immunoglobulin gene rearrangement.
